# Supplementary material for: Normative high-frequency oscillation phase–amplitude coupling and effective connectivity under sevoflurane
Source: Brain Commun. 2025 Oct 15;7(6):fcaf403. doi: 10.1093/braincomms/fcaf403 (PMC12582361; doi:10.1093/braincomms/fcaf403)
Supplement: fcaf403_Supplementary_Data [file fcaf403_supplementary_data.zip]

Archive with 2 entries (2 files):
- Supplementary_figures.pdf
- Supplementary_tables.docx
